# Supplementary material for: Fracture and relaxation in dense cornstarch suspensions
Source: PNAS Nexus. 2023 Dec 22;3(1):pgad451. doi: 10.1093/pnasnexus/pgad451 (PMC10785035; doi:10.1093/pnasnexus/pgad451)
Supplement: pgad451_Supplementary_Data [file pgad451_supplementary_data.zip]

Archive with 3 entries (3 files):
- PNASNEXUS-PNASNEXUS-2023-01235-T-s04.mp4
- PNASNEXUS-PNASNEXUS-2023-01235-T-s05.pdf
- PNASNEXUS-PNASNEXUS-2023-01235-T-s03.mp4
